# Supplementary material for: Assembly and Valence Modulation of Ordered Bimetallic MOFs for Highly Efficient Electrocatalytic Water Oxidation
Source: Molecules. 2024 Dec 11;29(24):5845. doi: 10.3390/molecules29245845 (PMC11728488; doi:10.3390/molecules29245845)
Supplement: Supplementary file 1 [file molecules-29-05845-s001.zip]

Archive with 1 entries (1 files):
- molecules-3334784-supplementary.pdf
